# Supplementary material for: Transcriptome profiles reveal that gibberellin-related genes regulate weeping traits in crape myrtle
Source: Hortic Res. 2020 Apr 1;7:54. doi: 10.1038/s41438-020-0279-3 (PMC7109059; doi:10.1038/s41438-020-0279-3)
Supplement: Supplementary file 13 — Table S1 Sampling schedule [file 41438_2020_279_MOESM13_ESM.xlsx]

## Sheet: Sheet1
Name	Phenotype	Tissue type	Sampling stage	Number of biological replicates	Purposes
group A	Upright	axillary bud	the number of internodes was zero	three	RNA-Seq
	Weeping	axillary bud	the number of internodes was zero	three
group B	Upright	axillary shoot	the number of internodes was four	three
	Weeping	axillary shoot	the number of internodes was four	three
group C	Upright	stem	the number of internodes was four	three
	Weeping	stem	the number of internodes was four	three
T0	Upright	axillary bud	the number of internodes was zero	three	investigating the expression pattern at four developmental stages
	Weeping	axillary bud	the number of internodes was zero	three
T1	Upright	axillary shoot	the number of internodes was two	three
	Weeping	axillary shoot	the number of internodes was two	three
	Upright	stem	the number of internodes was two	three
	Weeping	stem	the number of internodes was two	three
T2	Upright	axillary shoot	the number of internodes was four	three
	Weeping	axillary shoot	the number of internodes was four	three
	Upright	stem	the number of internodes was four	three
	Weeping	stem	the number of internodes was four	three
T3	Upright	axillary shoot	the number of internodes was eight	three
	Weeping	axillary shoot	the number of internodes was eight	three
	Upright	stem	the number of internodes was eight	three
	Weeping	stem	the number of internodes was eight	three
axillary shoot	Upright	axillary shoot	the number of internodes was four	three	detecting tissue specificity
	Weeping	axillary shoot	the number of internodes was four	three
stem1	Upright	stem(the apical first to second internode)	the number of internodes was four	three
	Weeping	stem(the apical first to second internode)	the number of internodes was four	three
stem2	Upright	stem(the apical third to fourth internode)	the number of internodes was four	three
	Weeping	stem(the apical third to fourth internode)	the number of internodes was four	three
leaf	Upright	leaf	the number of internodes was four	three
	Weeping	leaf	the number of internodes was four	three
root	Upright	root	the number of internodes was four	three
	Weeping	root	the number of internodes was four	three
