# Supplementary material for: Transcriptome profiles reveal that gibberellin-related genes regulate weeping traits in crape myrtle
Source: Hortic Res. 2020 Apr 1;7:54. doi: 10.1038/s41438-020-0279-3 (PMC7109059; doi:10.1038/s41438-020-0279-3)
Supplement: Supplementary file 14 — Table S2 Primers used for qRT-PCR [file 41438_2020_279_MOESM14_ESM.xlsx]

## Sheet: Sheet1
Gene	Forward primer（5'-3'）	Reverse primer（5'-3'）	TM（°C）	Product length(bp)	Amplification efficiency (%)
LfiGRAS1	TGGGATGTTCTCTTGTGATGG	TCGGGTTTGGGTTCATGG	60	153	98
LfiGRAS2	CAGCTTAACCGAGTCACCG	CGTTGTCTTCATCCGCTTATTG	60	147	98
LfiGA2ox	AAGAATATCGGGCTGAATGGG	CGGAAGACTAATGGGAGCTTG	60	98	97
