# Supplementary material for: Transcriptome profiles reveal that gibberellin-related genes regulate weeping traits in crape myrtle
Source: Hortic Res. 2020 Apr 1;7:54. doi: 10.1038/s41438-020-0279-3 (PMC7109059; doi:10.1038/s41438-020-0279-3)
Supplement: Supplementary file 15 — Table S3 Primers used for the VIGS silencing fragment [file 41438_2020_279_MOESM15_ESM.xlsx]

## Sheet: Sheet2
Gene	Forward primer（5'-3'）	Reverse primer（5'-3'）	TM（°C）	Product length(bp)
LfiGRAS1	CCATTACTTTCCCCAACCACT	CGGAGAAGACGCAGAGAGC	58.3/58.1	210
LfiGRAS2	AGTCCCTCCATACAAACCTCG	GAGGAGCCAATCGTTGTCTTC	52.5/52.4	190
LfiGA2ox	GGGCTGGAGATACAGAAGAGA	ATTATCCGACAACCTCGTAGC	56.0/56.4	306
