# Supplementary material for: Transcriptome profiles reveal that gibberellin-related genes regulate weeping traits in crape myrtle
Source: Hortic Res. 2020 Apr 1;7:54. doi: 10.1038/s41438-020-0279-3 (PMC7109059; doi:10.1038/s41438-020-0279-3)
Supplement: Supplementary file 17 — Table S5 Transcript quality metrics [file 41438_2020_279_MOESM17_ESM.xlsx]

## Sheet: assembly_unigene.stat
Sample name	Total number	Total length	Mean length (nt)	N50	N70	N90	GC(%)	Phenotype	Tissue type	Sampling stage	Group
T1UB_1	72031	62461898	867	1450	876	338	46.44	Upright	axillary bud	the number of internodes was zero	A
T1UB_2	73915	67255240	909	1525	939	355	46.08	Upright	axillary bud	the number of internodes was zero	A
T1UB_3	77771	72074688	926	1574	962	362	45.96	Upright	axillary bud	the number of internodes was zero	A
T1WB_4	68834	65788390	955	1609	1006	376	46.32	Weeping	axillary bud	the number of internodes was zero	A
T1WB_5	71701	68738048	958	1612	1011	376	46.19	Weeping	axillary bud	the number of internodes was zero	A
T1WB_6	72060	68521848	950	1594	998	375	46.22	Weeping	axillary bud	the number of internodes was zero	A
T2UB_7	65643	61150629	931	1545	970	369	46.68	Upright	axillary shoot	the number of internodes was four	B
T2UB_8	65868	61214330	929	1550	965	365	46.7	Upright	axillary shoot	the number of internodes was four	B
T2UB_9	63307	57940062	915	1513	951	365	46.93	Upright	axillary shoot	the number of internodes was four	B
T2WB_10	65013	62040590	954	1588	1002	378	46.85	Weeping	axillary shoot	the number of internodes was four	B
T2WB_11	63993	59385471	927	1539	962	367	46.88	Weeping	axillary shoot	the number of internodes was four	B
T2WB_12	68125	62333999	914	1527	949	359	46.73	Weeping	axillary shoot	the number of internodes was four	B
T2US_13	65821	60104295	913	1516	941	361	46.72	Upright	stem	the number of internodes was four	C
T2US_14	69417	63470997	914	1532	942	357	46.49	Upright	stem	the number of internodes was four	C
T2US_15	72568	60194341	829	1380	812	324	46.61	Upright	stem	the number of internodes was four	C
T2WS_16	63843	56992033	892	1486	910	351	46.9	Weeping	stem	the number of internodes was four	C
T2WS_17	62979	59864598	950	1578	992	378	46.71	Weeping	stem	the number of internodes was four	C
T2WS_18	65811	60547894	920	1535	948	362	46.8	Weeping	stem	the number of internodes was four	C
All-Unigene	171939	242165937	1408	2097	1502	742	46.04
