# Supplementary material for: Transcriptome profiles reveal that gibberellin-related genes regulate weeping traits in crape myrtle
Source: Hortic Res. 2020 Apr 1;7:54. doi: 10.1038/s41438-020-0279-3 (PMC7109059; doi:10.1038/s41438-020-0279-3)
Supplement: Supplementary file 18 — Table S6: Annotation summary [file 41438_2020_279_MOESM18_ESM.xlsx]

## Sheet: Sheet1
Values	Total	Nr	Nt	Swissprot	KEGG	KOG	GO	Pfam	Intersection	Overall
Number	171939	121212	54160	86605	94206	98871	3814	97375	-	124855
Percentage	1	0.705	0.315	0.5037	0.5479	0.575	0.0222	56.63	-	0.7262
Intersection: The number of unigenes which annotated by all the seven functional databases.
Overall: The number of unigenes which annotated by any of the seven functional databases.
