# Supplementary material for: Transcriptome profiles reveal that gibberellin-related genes regulate weeping traits in crape myrtle
Source: Hortic Res. 2020 Apr 1;7:54. doi: 10.1038/s41438-020-0279-3 (PMC7109059; doi:10.1038/s41438-020-0279-3)
Supplement: Supplementary file 19 — Table S7: Unigenes in four core modules [file 41438_2020_279_MOESM19_ESM.xlsx]

## Sheet: M1
M1	M2	M3	M4
‘turquoise’ in group A	‘green’ in group B	‘black’ in group C	‘turquoise’ in group C
CL10198.Contig2_All	CL10718.Contig2_All	CL10046.Contig1_All	CL10718.Contig1_All
CL10286.Contig1_All	CL11129.Contig2_All	CL10061.Contig2_All	CL11981.Contig2_All
CL10304.Contig3_All	CL11539.Contig4_All	CL10061.Contig3_All	CL12410.Contig1_All
CL10379.Contig1_All	CL11776.Contig1_All	CL10577.Contig5_All	CL12930.Contig1_All
CL10388.Contig1_All	CL12563.Contig2_All	CL11129.Contig2_All	CL13180.Contig7_All
CL1048.Contig5_All	CL12587.Contig1_All	CL11233.Contig5_All	CL13576.Contig2_All
CL10831.Contig1_All	CL13752.Contig4_All	CL11267.Contig1_All	CL13611.Contig1_All
CL11111.Contig1_All	CL13895.Contig3_All	CL12563.Contig2_All	CL13905.Contig3_All
CL11502.Contig1_All	CL1393.Contig12_All	CL12587.Contig1_All	CL1393.Contig10_All
CL12503.Contig5_All	CL14072.Contig1_All	CL12587.Contig3_All	CL1393.Contig8_All
CL12795.Contig2_All	CL15069.Contig1_All	CL12790.Contig2_All	CL14003.Contig9_All
CL12823.Contig1_All	CL15561.Contig2_All	CL13356.Contig3_All	CL14292.Contig4_All
CL12823.Contig3_All	CL16348.Contig2_All	CL13444.Contig4_All	CL14545.Contig1_All
CL13844.Contig3_All	CL16476.Contig1_All	CL13752.Contig4_All	CL14580.Contig3_All
CL1420.Contig3_All	CL16637.Contig1_All	CL1393.Contig12_All	CL14806.Contig2_All
CL1434.Contig4_All	CL16698.Contig2_All	CL14003.Contig5_All	CL14806.Contig3_All
CL14675.Contig1_All	CL17783.Contig1_All	CL14072.Contig1_All	CL15623.Contig4_All
CL15971.Contig1_All	CL18578.Contig7_All	CL14627.Contig2_All	CL16116.Contig3_All
CL15971.Contig2_All	CL18953.Contig1_All	CL14846.Contig1_All	CL16192.Contig8_All
CL16373.Contig4_All	CL19212.Contig1_All	CL17172.Contig2_All	CL1647.Contig4_All
CL16596.Contig1_All	CL19469.Contig1_All	CL1776.Contig9_All	CL16482.Contig3_All
CL16904.Contig2_All	CL203.Contig11_All	CL17783.Contig1_All	CL16977.Contig1_All
CL17090.Contig1_All	CL203.Contig6_All	CL17957.Contig2_All	CL18037.Contig1_All
CL18317.Contig7_All	CL2603.Contig5_All	CL18399.Contig1_All	CL18037.Contig2_All
CL18415.Contig2_All	CL2671.Contig7_All	CL18578.Contig6_All	CL1817.Contig14_All
CL18419.Contig1_All	CL2822.Contig13_All	CL19469.Contig1_All	CL18348.Contig8_All
CL18805.Contig2_All	CL2822.Contig3_All	CL19785.Contig1_All	CL18510.Contig18_All
CL18864.Contig2_All	CL3298.Contig8_All	CL19805.Contig6_All	CL18745.Contig3_All
CL18885.Contig3_All	CL3320.Contig2_All	CL203.Contig8_All	CL18817.Contig4_All
CL19005.Contig9_All	CL3374.Contig11_All	CL2475.Contig3_All	CL18953.Contig2_All
CL1905.Contig12_All	CL3379.Contig13_All	CL3308.Contig1_All	CL19385.Contig5_All
CL19255.Contig2_All	CL3379.Contig2_All	CL4104.Contig2_All	CL19385.Contig9_All
CL19460.Contig1_All	CL4040.Contig1_All	CL4145.Contig3_All	CL19406.Contig3_All
CL19831.Contig14_All	CL4688.Contig3_All	CL4954.Contig15_All	CL19433.Contig13_All
CL19902.Contig2_All	CL49.Contig7_All	CL4954.Contig6_All	CL19666.Contig1_All
CL2061.Contig8_All	CL492.Contig3_All	CL4954.Contig7_All	CL1986.Contig6_All
CL2355.Contig4_All	CL492.Contig5_All	CL4979.Contig1_All	CL19883.Contig12_All
CL2709.Contig11_All	CL4947.Contig5_All	CL5206.Contig2_All	CL19922.Contig7_All
CL2806.Contig6_All	CL4954.Contig6_All	CL5394.Contig3_All	CL2227.Contig9_All
CL2990.Contig3_All	CL5206.Contig2_All	CL6062.Contig1_All	CL239.Contig5_All
CL3332.Contig5_All	CL5422.Contig1_All	CL6651.Contig7_All	CL239.Contig6_All
CL3602.Contig2_All	CL6988.Contig10_All	CL6965.Contig9_All	CL2560.Contig8_All
CL3602.Contig3_All	CL7564.Contig3_All	CL6988.Contig10_All	CL2633.Contig3_All
CL364.Contig8_All	CL7747.Contig11_All	CL7638.Contig9_All	CL2648.Contig4_All
CL3703.Contig9_All	CL8143.Contig2_All	CL794.Contig36_All	CL2653.Contig6_All
CL3720.Contig1_All	CL8148.Contig5_All	CL8115.Contig1_All	CL2736.Contig6_All
CL375.Contig3_All	CL8343.Contig2_All	CL8557.Contig2_All	CL2810.Contig1_All
CL4128.Contig1_All	CL8948.Contig10_All	Unigene11136_All	CL3074.Contig1_All
CL4233.Contig2_All	CL902.Contig5_All	Unigene11913_All	CL3154.Contig9_All
CL4256.Contig13_All	CL9698.Contig4_All	Unigene13555_All	CL3268.Contig2_All
CL431.Contig6_All	CL9898.Contig2_All	Unigene14262_All	CL3583.Contig27_All
CL4562.Contig4_All	Unigene1112_All	Unigene1437_All	CL3782.Contig13_All
CL4752.Contig5_All	Unigene11913_All	Unigene16333_All	CL3870.Contig2_All
CL4910.Contig2_All	Unigene12186_All	Unigene20800_All	CL3904.Contig5_All
CL5035.Contig4_All	Unigene12662_All	Unigene20901_All	CL4099.Contig4_All
CL5207.Contig15_All	Unigene1274_All	Unigene24594_All	CL4099.Contig5_All
CL5207.Contig36_All	Unigene1553_All	Unigene26694_All	CL4141.Contig6_All
CL5207.Contig41_All	Unigene1634_All	Unigene27838_All	CL4518.Contig1_All
CL5207.Contig42_All	Unigene17026_All	Unigene27839_All	CL4518.Contig2_All
CL5475.Contig2_All	Unigene26362_All	Unigene36337_All	CL4979.Contig2_All
CL5475.Contig7_All	Unigene26391_All	Unigene4365_All	CL5322.Contig1_All
CL5546.Contig1_All	Unigene26694_All	Unigene44769_All	CL5573.Contig2_All
CL5546.Contig3_All	Unigene27491_All	Unigene48760_All	CL6429.Contig3_All
CL5921.Contig6_All	Unigene31701_All	Unigene5345_All	CL664.Contig7_All
CL6167.Contig6_All	Unigene31702_All	Unigene6050_All	CL6988.Contig1_All
CL6220.Contig6_All	Unigene35487_All	Unigene66947_All	CL7190.Contig3_All
CL6351.Contig3_All	Unigene36337_All		CL7790.Contig6_All
CL6529.Contig4_All	Unigene4065_All		CL786.Contig2_All
CL664.Contig3_All	Unigene43517_All		CL8143.Contig3_All
CL664.Contig5_All	Unigene4365_All		CL8698.Contig5_All
CL664.Contig8_All	Unigene5345_All		CL8762.Contig15_All
CL6662.Contig3_All	Unigene6050_All		CL8968.Contig5_All
CL6897.Contig1_All	Unigene63718_All		CL9532.Contig3_All
CL6897.Contig3_All	Unigene7793_All		CL9960.Contig2_All
CL69.Contig4_All	Unigene8630_All		Unigene13818_All
CL69.Contig6_All	Unigene9107_All		Unigene14547_All
CL700.Contig10_All			Unigene14893_All
CL717.Contig3_All			Unigene14940_All
CL7393.Contig1_All			Unigene15680_All
CL8023.Contig2_All			Unigene17261_All
CL818.Contig7_All			Unigene17596_All
CL8211.Contig4_All			Unigene19077_All
CL8512.Contig5_All			Unigene20036_All
CL9107.Contig5_All			Unigene22756_All
CL9689.Contig2_All			Unigene22936_All
CL9864.Contig2_All			Unigene23627_All
CL9864.Contig3_All			Unigene23947_All
CL987.Contig6_All			Unigene2620_All
CL987.Contig9_All			Unigene30271_All
CL9889.Contig2_All			Unigene31897_All
Unigene13859_All			Unigene32370_All
Unigene14974_All			Unigene35902_All
Unigene16072_All			Unigene36369_All
Unigene18269_All			Unigene44588_All
Unigene18697_All			Unigene44785_All
Unigene18895_All			Unigene4710_All
Unigene18898_All			Unigene47917_All
Unigene1959_All			Unigene48131_All
Unigene24182_All			Unigene48389_All
Unigene25001_All			Unigene6202_All
Unigene26118_All			Unigene6449_All
Unigene26244_All			Unigene6651_All
Unigene28875_All			Unigene7001_All
Unigene295_All			Unigene8562_All
Unigene30301_All			Unigene9223_All
Unigene30944_All
Unigene31759_All
Unigene31866_All
Unigene33628_All
Unigene34862_All
Unigene36664_All
Unigene37198_All
Unigene38773_All
Unigene39197_All
Unigene39526_All
Unigene39568_All
Unigene39719_All
Unigene40820_All
Unigene43906_All
Unigene4529_All
Unigene45356_All
Unigene45661_All
Unigene46331_All
Unigene48196_All
Unigene49176_All
Unigene5203_All
Unigene53110_All
Unigene54321_All
Unigene55518_All
Unigene55549_All
Unigene6945_All
Unigene8462_All
Unigene9183_All
Unigene9969_All
